# Supplementary material for: Effects of contextual interference and differential learning on performance and mental representations in a golf putting task
Source: Eur J Sport Sci. 2024 Feb 13;24(3):289–301. doi: 10.1002/ejsc.12079 (PMC11235769; doi:10.1002/ejsc.12079)
Supplement: Supplementary file 1 — Supporting Information S1 [file EJSC-24-289-s001.xlsx]

## Sheet: Sheet1
Explanation (English)
Put your feet parallel and shoulder wide, then strike the ball.
Put your feet parallel and wide apart, then strike the ball.
Put your feet parallel and close together, then strike the ball.
Turn both toes extremely outwards, then strike the ball.
Turn both toes extremely inwards, then strike the ball.
Turn the right foot tip inwards and the left foot tip outwards, then strike the ball.
Turn the left toe inwards and the right toe outwards, then strike the ball.
Put your feet parallel in step position (left foot in front), then strike the ball.
Put your feet parallel in step position (right foot in front), then strike the ball.
Place your feet in step position on a line (left foot in front), then strike the ball.
Place your feet in step position on a line (right foot in front), then strike the ball.
Put your feet parallel and long in step position (left foot in front), then strike the ball.
Put your feet parallel and long in step position (right foot in front), then strike the ball.
Put your feet in step position and long on a line (left foot in front), then strike the ball.
Put your feet in step position and long on a line (right foot in front), then strike the ball.
Put both feet on the outer edge, then strike the ball.
Put both feet on the inner edge, then strike the ball.
Place both feet close to the outer edge, then strike the ball.
Place both feet close to the inner edge, then strike the ball.
Put both feet wide on the outer edge, then strike the ball.
Place both feet wide on the inner edge, then strike the ball.
Place your right foot on the outer edge and your left foot on the inner edge, then strike the ball.
Put your right foot on the inside edge and your left foot on the outside edge, then strike the ball.
Stand with your right foot on the ball, then strike the ball.
Stand with your left foot on the ball, then strike the ball.
Stand with your right foot on your heel, then strike the ball.
Stand with your left foot on your heel, then strike the ball.
Stand with your right foot on the ball and with your left foot on the heel, then strike the ball.
Stand with your right foot on the heel and with your left foot on the ball, then strike the ball.
Stand one-legged on the left, then strike the ball.
Stand one-legged on the right, then strike the ball.
Stand one leg to the left of the outer edge, then strike the ball.
Stand one-legged on the right side of the outer edge, then strike the ball.
Stand one-legged on the left side of the bale, then strike the ball.
Stand one-legged on the right side of the bale, then strike the ball.
Keep your left foot in the air and shift your body weight to the left during the strike.
Keep your right foot in the air and shift your body weight to the right during the strike.
Stand on both bales and shift the body weight to the heel during the strike.
Stand on both heels and shift your body weight to the bales during the strike.
Stand on both bales and strike the ball.
Stand on both heels and strike the ball.
Stand with your legs slightly bent, then strike the ball.
Both knees are stretched during the strike.
Bend the right knee and stretch the left knee, then strike the ball.
Stretch the right knee and bend the left knee, then strike the ball.
Stand sideways to the right in a slight lunge step, then strike the ball.
Stand sideways to the left in a slight lunge step, then strike the ball.
Stand half squat, then strike the ball.
Knees in front of the ball, then strike the ball.
Stretch the right knee during the strike.
Stretch your left knee during the strike.
Stretch both knees during the strike.
Bend the right knee during the strike.
Bend the left knee during the strike.
Bend both knees during the strike.
Bend the right knee and stretch the left knee during the strike.
Stretch the right knee and bend the left knee during the strike.
Circle the right knee inwards during the strike.
Circle the left knee inwards during the strike.
Circle both knees inwards during the strike.
Circle the right knee outwards during the strike.
Circle the left knee outwards during the strike.
Circle both knees outwards during the strike.
Circle both knees in the opposite direction to the left during the strike.
Circle both knees in the opposite direction to the right during the strike.
Bend and stretch both knees during the strike.
Tippel on the spot during the strike.
Tippel with the right foot during the strike.
Tippel with the left foot during the strike.
Tippel in the rhythm of 2 during the strike.
Bend your torso forward, then strike the ball.
Upper body in reserve, then strike the ball.
Tilt your torso far to the right, then strike the ball.
Tilt your torso far to the left, then strike the ball.
Hip rotated left to front (closed for tee shot), then strike the ball.
Hip rotated left to back (open for tee shot), then strike the ball.
Pelvis tilted forward (hollow back), then strike the ball.
basin upright ("John Wayne"), then strike the ball.
Pelvis tilted to the right, then strike the ball.
Pelvis tilted to the left, then strike the ball.
Circle the hip clockwise during the strike.
Circle the hip counterclockwise during the strike.
Right hip overwind after the shot (follow the ball).
Block the hip during the strike.
Circle the entire pelvis clockwise during the strike.
Circle the complete pelvis counterclockwise during the strike.
Keep your arms extremely long during the strike.
Both arms bent during the strike.
Keep your right arm stretched and your left arm flexed during the strike.
Keep your right arm flexed and your left arm stretched out during the strike.
Keep both arms extremely rigid during the strike.
Keep both arms extremely loose during the strike.
Let both arms swing very loosely during the strike.
Fix both elbow joints during the strike.
After teeing off, swing your elbows with your elbows bent.
Push elbow long in tee-off direction.
Push the elbows only briefly after the strike.
Push the elbows extremely fast after the strike.
Push the elbows extremely slowly after the strike.
Bringing momentum from far above.
Take momentum from far away.
Take a swing from far behind.
Allow the swing-out to oscillate widely.
Cancel swing-out.
Get only half out.
Use racket as whip.
Keep the wrist extremely rigid during the strike.
Hold the wrist extremely loosely during the strike.
Extreme palmar flexion.
Extreme dorsiflexion.
Get your racket forward over your head.
Execute wrist movement extremely braked.
Put the chin on the chest during the strike.
Put your head back on your neck during the strike.
Put your head to the left on your shoulder during the strike.
Put your head to the right on your shoulder during the strike.
Guide the head in the opposite direction to the movement during the strike.
Execute the head movement before the strike movement.
View at the head of the club all the time.
